# Supplementary material for: Criteria for Verification and Replanning Based on the Adaptive Radiotherapy Protocol “Best for Adaptive Radiotherapy” in Head and Neck Cancer
Source: Life (Basel). 2022 May 12;12(5):722. doi: 10.3390/life12050722 (PMC9144703; doi:10.3390/life12050722)
Supplement: Supplementary file 1 [file life-12-00722-s001.zip]

Archive with 2 entries (2 files):
- Table S1. Replanning decision timing.pdf
- Table S2. Adaptive Radiotherapy Risk Profile.pdf
